# Supplementary material for: Screening and Validation of Independent Predictors of Poor Survival in Pancreatic Cancer
Source: Pathol Oncol Res. 2021 Jul 12;27:1609868. doi: 10.3389/pore.2021.1609868 (PMC8310909; doi:10.3389/pore.2021.1609868)
Supplement: Supplementary file 2 [file DataSheet1.CSV]

gene	value
CEACAM5	0.42642336
CEACAM6	0.485281623
TMPRSS4	0.37170159
SERPINB5	0.368891729
MSLN	0.450070771
SDR16C5	0.317004415
AGR2	0.390772551
TSPAN1	0.610908795
NQO1	0.43128818
NMU	0.349624236
FXYD3	0.239275157
EPS8L3	0.380576318
GALNT5	0.309829844
MLPH	0.432286504
MUC13	0.438832996
FOXQ1	0.289773902
STYK1	0.290695256
KCNK1	0.402112163
CAMK2N1	0.255805272
BAIAP2L1	0.429331241
RAB25	0.48941071
PLS1	0.371847135
C1orf116	0.544548491
B3GNT3	0.190448433
PKP3	0.428903426
CGN	0.408021409
USH1C	0.361565329
TUFT1	0.41143101
TNS4	0.370438827
ERBB3	0.36453052
CDS1	0.189578475
PPL	0.491573694
MYH14	0.34711557
RNF128	0.34167734
AP1M2	0.49610304
S100P	0.42642336
CEACAM6	0.744541439
TMPRSS4	0.303765863
SERPINB5	0.360507412
MSLN	0.566433543
SDR16C5	0.33737002
AGR2	0.39399574
TSPAN1	0.549443437
NQO1	0.347562669
NMU	0.321713671
FXYD3	0.249597582
EPS8L3	0.381004795
GALNT5	0.267999703
MLPH	0.292599966
MUC13	0.458419275
FOXQ1	0.260576629
STYK1	0.403298984
KCNK1	0.356759106
CAMK2N1	0.340494666
BAIAP2L1	0.487156318
RAB25	0.401801095
PLS1	0.294710239
C1orf116	0.47249613
B3GNT3	0.19502222
PKP3	0.491851939
CGN	0.394600508
USH1C	0.382205823
TUFT1	0.372089469
TNS4	0.3984125
ERBB3	0.514923202
CDS1	0.202305977
PPL	0.413371447
MYH14	0.339356383
RNF128	0.293712338
AP1M2	0.357714026
S100P	0.485281623
CEACAM5	0.744541439
TMPRSS4	0.362510132
SERPINB5	0.481594595
MSLN	0.59126226
SDR16C5	0.382819454
AGR2	0.52694819
TSPAN1	0.579799772
NQO1	0.387639478
NMU	0.406664813
FXYD3	0.256522533
EPS8L3	0.509534177
GALNT5	0.293070817
MLPH	0.319454592
MUC13	0.488168635
FOXQ1	0.258951676
STYK1	0.501730763
KCNK1	0.389156538
CAMK2N1	0.386196451
BAIAP2L1	0.511112081
RAB25	0.518558012
PLS1	0.320240379
C1orf116	0.491787865
B3GNT3	0.202926672
PKP3	0.499462676
CGN	0.451222945
USH1C	0.421542476
TUFT1	0.46535854
TNS4	0.421904743
ERBB3	0.61707535
CDS1	0.265887613
PPL	0.420520142
MYH14	0.350776052
RNF128	0.344812753
AP1M2	0.459842416
S100P	0.37170159
CEACAM5	0.303765863
CEACAM6	0.362510132
SERPINB5	0.309637537
MSLN	0.529291804
SDR16C5	0.366015587
AGR2	0.413441934
TSPAN1	0.473559811
NQO1	0.32619783
NMU	0.269105407
FXYD3	0.228929149
EPS8L3	0.31488885
GALNT5	0.34710275
MLPH	0.300560021
MUC13	0.380628664
FOXQ1	0.269041908
STYK1	0.392473865
KCNK1	0.333195189
CAMK2N1	0.302752076
BAIAP2L1	0.302803338
RAB25	0.374877637
PLS1	0.249057335
C1orf116	0.446745908
B3GNT3	0.250653581
PKP3	0.371631399
CGN	0.339519136
USH1C	0.26825446
TUFT1	0.294865391
TNS4	0.313884429
ERBB3	0.358340627
CDS1	0.261928097
PPL	0.404434205
MYH14	0.247436715
RNF128	0.467152238
AP1M2	0.461951383
S100P	0.368891729
CEACAM5	0.360507412
CEACAM6	0.481594595
TMPRSS4	0.309637537
MSLN	0.562941579
SDR16C5	0.38068658
AGR2	0.540576307
TSPAN1	0.521352495
NQO1	0.405058282
NMU	0.376510981
FXYD3	0.214450009
EPS8L3	0.440326892
GALNT5	0.288398304
MLPH	0.324083655
MUC13	0.410236564
FOXQ1	0.326059808
STYK1	0.399789306
KCNK1	0.27725354
CAMK2N1	0.417587025
BAIAP2L1	0.437226031
RAB25	0.451036295
PLS1	0.381053251
C1orf116	0.465639467
B3GNT3	0.209224349
PKP3	0.48613331
CGN	0.342709762
USH1C	0.453979907
TUFT1	0.580958334
TNS4	0.408389982
ERBB3	0.435532285
CDS1	0.224246964
PPL	0.439090691
MYH14	0.360604771
RNF128	0.409021406
AP1M2	0.431582415
S100P	0.450070771
CEACAM5	0.566433543
CEACAM6	0.59126226
TMPRSS4	0.529291804
SERPINB5	0.562941579
SDR16C5	0.512519368
AGR2	0.551812204
TSPAN1	0.497904564
NQO1	0.445888474
NMU	0.413536725
FXYD3	0.239718385
EPS8L3	0.420679173
GALNT5	0.482496484
MLPH	0.311734982
MUC13	0.508327857
FOXQ1	0.356996911
STYK1	0.581437181
KCNK1	0.44163305
CAMK2N1	0.424534388
BAIAP2L1	0.515864636
RAB25	0.443867422
PLS1	0.312330026
C1orf116	0.635477558
B3GNT3	0.308268607
PKP3	0.609288789
CGN	0.513720075
USH1C	0.492596243
TUFT1	0.581585042
TNS4	0.384354346
ERBB3	0.598432948
CDS1	0.240622965
PPL	0.526838903
MYH14	0.472624282
RNF128	0.63243202
AP1M2	0.382426759
S100P	0.317004415
CEACAM5	0.33737002
CEACAM6	0.382819454
TMPRSS4	0.366015587
SERPINB5	0.38068658
MSLN	0.512519368
AGR2	0.368231197
TSPAN1	0.533240184
NQO1	0.376336013
NMU	0.251155282
FXYD3	0.206534556
EPS8L3	0.359244736
GALNT5	0.380290009
MLPH	0.266299472
MUC13	0.418181449
FOXQ1	0.382458665
STYK1	0.396601033
KCNK1	0.318137396
CAMK2N1	0.337906653
BAIAP2L1	0.391666061
RAB25	0.361647908
PLS1	0.2850945
C1orf116	0.456259817
B3GNT3	0.307096922
PKP3	0.419756473
CGN	0.357023647
USH1C	0.355909074
TUFT1	0.330728991
TNS4	0.347620099
ERBB3	0.373370518
CDS1	0.297451116
PPL	0.381295119
MYH14	0.325014627
RNF128	0.454684807
AP1M2	0.41600333
S100P	0.390772551
CEACAM5	0.39399574
CEACAM6	0.52694819
TMPRSS4	0.413441934
SERPINB5	0.540576307
MSLN	0.551812204
SDR16C5	0.368231197
TSPAN1	0.478117628
NQO1	0.372641722
NMU	0.43161207
FXYD3	0.203374671
EPS8L3	0.415219583
GALNT5	0.301024773
MLPH	0.333258625
MUC13	0.506826377
FOXQ1	0.338876662
STYK1	0.338508996
KCNK1	0.317481705
CAMK2N1	0.360611922
BAIAP2L1	0.434508101
RAB25	0.475554759
PLS1	0.389759602
C1orf116	0.375691061
B3GNT3	0.215655056
PKP3	0.483995982
CGN	0.35018075
USH1C	0.389910302
TUFT1	0.533047177
TNS4	0.381812685
ERBB3	0.471789256
CDS1	0.270255396
PPL	0.403774929
MYH14	0.340979414
RNF128	0.425979287
AP1M2	0.465587187
S100P	0.610908795
CEACAM5	0.549443437
CEACAM6	0.579799772
TMPRSS4	0.473559811
SERPINB5	0.521352495
MSLN	0.497904564
SDR16C5	0.533240184
AGR2	0.478117628
NQO1	0.464393938
NMU	0.388510647
FXYD3	0.323964915
EPS8L3	0.541170301
GALNT5	0.361738275
MLPH	0.444192028
MUC13	0.414839413
FOXQ1	0.346701973
STYK1	0.533249292
KCNK1	0.571813247
CAMK2N1	0.407451433
BAIAP2L1	0.572991353
RAB25	0.604225724
PLS1	0.418241217
C1orf116	0.697369035
B3GNT3	0.238478336
PKP3	0.543528562
CGN	0.556853098
USH1C	0.492715727
TUFT1	0.501849153
TNS4	0.483937519
ERBB3	0.526943364
CDS1	0.24534657
PPL	0.55570481
MYH14	0.537111994
RNF128	0.546819104
AP1M2	0.505634923
S100P	0.43128818
CEACAM5	0.347562669
CEACAM6	0.387639478
TMPRSS4	0.32619783
SERPINB5	0.405058282
MSLN	0.445888474
SDR16C5	0.376336013
AGR2	0.372641722
TSPAN1	0.464393938
NMU	0.332039043
FXYD3	0.203670749
EPS8L3	0.380342111
GALNT5	0.269531442
MLPH	0.317284972
MUC13	0.391548029
FOXQ1	0.328647393
STYK1	0.31374165
KCNK1	0.355970406
CAMK2N1	0.334998292
BAIAP2L1	0.391233221
RAB25	0.366109595
PLS1	0.299940373
C1orf116	0.525998152
B3GNT3	0.257523955
PKP3	0.388721211
CGN	0.347822321
USH1C	0.378070093
TUFT1	0.413763749
TNS4	0.393398931
ERBB3	0.373837109
CDS1	0.273106499
PPL	0.426755959
MYH14	0.34853587
RNF128	0.366728996
AP1M2	0.439210015
S100P	0.349624236
CEACAM5	0.321713671
CEACAM6	0.406664813
TMPRSS4	0.269105407
SERPINB5	0.376510981
MSLN	0.413536725
SDR16C5	0.251155282
AGR2	0.43161207
TSPAN1	0.388510647
NQO1	0.332039043
FXYD3	0.204332551
EPS8L3	0.372407462
GALNT5	0.217448597
MLPH	0.279486644
MUC13	0.370331979
FOXQ1	0.166839652
STYK1	0.309309511
KCNK1	0.330002228
CAMK2N1	0.32390334
BAIAP2L1	0.315799264
RAB25	0.349846973
PLS1	0.273555676
C1orf116	0.405283271
B3GNT3	0.115575315
PKP3	0.326995315
CGN	0.34700193
USH1C	0.401196534
TUFT1	0.479801654
TNS4	0.264444347
ERBB3	0.390450079
CDS1	0.176143908
PPL	0.307021863
MYH14	0.329935708
RNF128	0.275286753
AP1M2	0.2880648
S100P	0.239275157
CEACAM5	0.249597582
CEACAM6	0.256522533
TMPRSS4	0.228929149
SERPINB5	0.214450009
MSLN	0.239718385
SDR16C5	0.206534556
AGR2	0.203374671
TSPAN1	0.323964915
NQO1	0.203670749
NMU	0.204332551
EPS8L3	0.276910561
GALNT5	0.173156262
MLPH	0.265924894
MUC13	0.226611184
FOXQ1	0.174106686
STYK1	0.234363086
KCNK1	0.471806388
CAMK2N1	0.19000614
BAIAP2L1	0.245368464
RAB25	0.272743631
PLS1	0.25456143
C1orf116	0.32558462
B3GNT3	0.182680702
PKP3	0.228293482
CGN	0.221924656
USH1C	0.218752164
TUFT1	0.204799979
TNS4	0.188144826
ERBB3	0.275610966
CDS1	0.176793529
PPL	0.247581761
MYH14	0.216865292
RNF128	0.169091905
AP1M2	0.262035551
S100P	0.380576318
CEACAM5	0.381004795
CEACAM6	0.509534177
TMPRSS4	0.31488885
SERPINB5	0.440326892
MSLN	0.420679173
SDR16C5	0.359244736
AGR2	0.415219583
TSPAN1	0.541170301
NQO1	0.380342111
NMU	0.372407462
FXYD3	0.276910561
GALNT5	0.257203158
MLPH	0.305254254
MUC13	0.462086451
FOXQ1	0.263162116
STYK1	0.470203286
KCNK1	0.363163852
CAMK2N1	0.341983424
BAIAP2L1	0.512029743
RAB25	0.485743959
PLS1	0.41474945
C1orf116	0.47688495
B3GNT3	0.206149842
PKP3	0.450238326
CGN	0.4694996
USH1C	0.46389349
TUFT1	0.546748681
TNS4	0.402670399
ERBB3	0.48728556
CDS1	0.264718143
PPL	0.415991035
MYH14	0.359975924
RNF128	0.349983237
AP1M2	0.422233005
S100P	0.309829844
CEACAM5	0.267999703
CEACAM6	0.293070817
TMPRSS4	0.34710275
SERPINB5	0.288398304
MSLN	0.482496484
SDR16C5	0.380290009
AGR2	0.301024773
TSPAN1	0.361738275
NQO1	0.269531442
NMU	0.217448597
FXYD3	0.173156262
EPS8L3	0.257203158
MLPH	0.252762242
MUC13	0.481338659
FOXQ1	0.273530587
STYK1	0.372318714
KCNK1	0.242264197
CAMK2N1	0.287485191
BAIAP2L1	0.270712708
RAB25	0.290223055
PLS1	0.277231214
C1orf116	0.276029682
B3GNT3	0.708616145
PKP3	0.311791678
CGN	0.262176599
USH1C	0.257430871
TUFT1	0.289447764
TNS4	0.283782019
ERBB3	0.268143445
CDS1	0.342238707
PPL	0.299908639
MYH14	0.247067059
RNF128	0.497115225
AP1M2	0.347544969
S100P	0.432286504
CEACAM5	0.292599966
CEACAM6	0.319454592
TMPRSS4	0.300560021
SERPINB5	0.324083655
MSLN	0.311734982
SDR16C5	0.266299472
AGR2	0.333258625
TSPAN1	0.444192028
NQO1	0.317284972
NMU	0.279486644
FXYD3	0.265924894
EPS8L3	0.305254254
GALNT5	0.252762242
MUC13	0.280081337
FOXQ1	0.186528673
STYK1	0.25138422
KCNK1	0.320652756
CAMK2N1	0.24590121
BAIAP2L1	0.362876112
RAB25	0.53004134
PLS1	0.421239333
C1orf116	0.395078666
B3GNT3	0.171396252
PKP3	0.349022853
CGN	0.304689771
USH1C	0.348706765
TUFT1	0.31608199
TNS4	0.470717913
ERBB3	0.255815154
CDS1	0.161128378
PPL	0.343452527
MYH14	0.326334308
RNF128	0.389492436
AP1M2	0.600860801
S100P	0.438832996
CEACAM5	0.458419275
CEACAM6	0.488168635
TMPRSS4	0.380628664
SERPINB5	0.410236564
MSLN	0.508327857
SDR16C5	0.418181449
AGR2	0.506826377
TSPAN1	0.414839413
NQO1	0.391548029
NMU	0.370331979
FXYD3	0.226611184
EPS8L3	0.462086451
GALNT5	0.481338659
MLPH	0.280081337
FOXQ1	0.227873275
STYK1	0.498109716
KCNK1	0.437315124
CAMK2N1	0.324338162
BAIAP2L1	0.400987912
RAB25	0.398211179
PLS1	0.309169647
C1orf116	0.406725792
B3GNT3	0.314584102
PKP3	0.380051955
CGN	0.391315479
USH1C	0.401638868
TUFT1	0.445718605
TNS4	0.33752148
ERBB3	0.582946755
CDS1	0.250980195
PPL	0.387926311
MYH14	0.376119902
RNF128	0.480332885
AP1M2	0.386407589
S100P	0.289773902
CEACAM5	0.260576629
CEACAM6	0.258951676
TMPRSS4	0.269041908
SERPINB5	0.326059808
MSLN	0.356996911
SDR16C5	0.382458665
AGR2	0.338876662
TSPAN1	0.346701973
NQO1	0.328647393
NMU	0.166839652
FXYD3	0.174106686
EPS8L3	0.263162116
GALNT5	0.273530587
MLPH	0.186528673
MUC13	0.227873275
STYK1	0.22246522
KCNK1	0.267056738
CAMK2N1	0.236896535
BAIAP2L1	0.279830467
RAB25	0.317818495
PLS1	0.253755319
C1orf116	0.391905529
B3GNT3	0.244681424
PKP3	0.404484942
CGN	0.2404917
USH1C	0.2968053
TUFT1	0.323023657
TNS4	0.28444321
ERBB3	0.254116435
CDS1	0.235633636
PPL	0.393132778
MYH14	0.255913128
RNF128	0.303116549
AP1M2	0.310014637
S100P	0.290695256
CEACAM5	0.403298984
CEACAM6	0.501730763
TMPRSS4	0.392473865
SERPINB5	0.399789306
MSLN	0.581437181
SDR16C5	0.396601033
AGR2	0.338508996
TSPAN1	0.533249292
NQO1	0.31374165
NMU	0.309309511
FXYD3	0.234363086
EPS8L3	0.470203286
GALNT5	0.372318714
MLPH	0.25138422
MUC13	0.498109716
FOXQ1	0.22246522
KCNK1	0.328346689
CAMK2N1	0.370326772
BAIAP2L1	0.378170859
RAB25	0.428670456
PLS1	0.282131522
C1orf116	0.414215342
B3GNT3	0.295640146
PKP3	0.377510635
CGN	0.404464773
USH1C	0.356396562
TUFT1	0.370376072
TNS4	0.315629259
ERBB3	0.545114048
CDS1	0.344618322
PPL	0.329425778
MYH14	0.343238264
RNF128	0.430389652
AP1M2	0.365501905
S100P	0.402112163
CEACAM5	0.356759106
CEACAM6	0.389156538
TMPRSS4	0.333195189
SERPINB5	0.27725354
MSLN	0.44163305
SDR16C5	0.318137396
AGR2	0.317481705
TSPAN1	0.571813247
NQO1	0.355970406
NMU	0.330002228
FXYD3	0.471806388
EPS8L3	0.363163852
GALNT5	0.242264197
MLPH	0.320652756
MUC13	0.437315124
FOXQ1	0.267056738
STYK1	0.328346689
CAMK2N1	0.280572299
BAIAP2L1	0.354498579
RAB25	0.376626408
PLS1	0.26994608
C1orf116	0.416495096
B3GNT3	0.184954944
PKP3	0.390850452
CGN	0.387039606
USH1C	0.363415305
TUFT1	0.300258976
TNS4	0.293680434
ERBB3	0.401983284
CDS1	0.198775856
PPL	0.35271987
MYH14	0.317500105
RNF128	0.350238129
AP1M2	0.442179271
S100P	0.255805272
CEACAM5	0.340494666
CEACAM6	0.386196451
TMPRSS4	0.302752076
SERPINB5	0.417587025
MSLN	0.424534388
SDR16C5	0.337906653
AGR2	0.360611922
TSPAN1	0.407451433
NQO1	0.334998292
NMU	0.32390334
FXYD3	0.19000614
EPS8L3	0.341983424
GALNT5	0.287485191
MLPH	0.24590121
MUC13	0.324338162
FOXQ1	0.236896535
STYK1	0.370326772
KCNK1	0.280572299
BAIAP2L1	0.324844896
RAB25	0.334863602
PLS1	0.251314463
C1orf116	0.30003978
B3GNT3	0.177428246
PKP3	0.446448338
CGN	0.339816221
USH1C	0.326165447
TUFT1	0.340348489
TNS4	0.289742522
ERBB3	0.415097574
CDS1	0.17989121
PPL	0.284545647
MYH14	0.266294015
RNF128	0.343173077
AP1M2	0.29125135
S100P	0.429331241
CEACAM5	0.487156318
CEACAM6	0.511112081
TMPRSS4	0.302803338
SERPINB5	0.437226031
MSLN	0.515864636
SDR16C5	0.391666061
AGR2	0.434508101
TSPAN1	0.572991353
NQO1	0.391233221
NMU	0.315799264
FXYD3	0.245368464
EPS8L3	0.512029743
GALNT5	0.270712708
MLPH	0.362876112
MUC13	0.400987912
FOXQ1	0.279830467
STYK1	0.378170859
KCNK1	0.354498579
CAMK2N1	0.324844896
RAB25	0.478926158
PLS1	0.520170309
C1orf116	0.60523684
B3GNT3	0.203018999
PKP3	0.635489801
CGN	0.503016986
USH1C	0.535477665
TUFT1	0.419736433
TNS4	0.486334909
ERBB3	0.432179723
CDS1	0.226378045
PPL	0.586650929
MYH14	0.468609234
RNF128	0.352663157
AP1M2	0.480849191
S100P	0.48941071
CEACAM5	0.401801095
CEACAM6	0.518558012
TMPRSS4	0.374877637
SERPINB5	0.451036295
MSLN	0.443867422
SDR16C5	0.361647908
AGR2	0.475554759
TSPAN1	0.604225724
NQO1	0.366109595
NMU	0.349846973
FXYD3	0.272743631
EPS8L3	0.485743959
GALNT5	0.290223055
MLPH	0.53004134
MUC13	0.398211179
FOXQ1	0.317818495
STYK1	0.428670456
KCNK1	0.376626408
CAMK2N1	0.334863602
BAIAP2L1	0.478926158
PLS1	0.403800697
C1orf116	0.443251753
B3GNT3	0.228381428
PKP3	0.44590524
CGN	0.385401401
USH1C	0.44692089
TUFT1	0.441424532
TNS4	0.411147598
ERBB3	0.479604796
CDS1	0.271915392
PPL	0.439077233
MYH14	0.490675211
RNF128	0.387537906
AP1M2	0.597353156
S100P	0.371847135
CEACAM5	0.294710239
CEACAM6	0.320240379
TMPRSS4	0.249057335
SERPINB5	0.381053251
MSLN	0.312330026
SDR16C5	0.2850945
AGR2	0.389759602
TSPAN1	0.418241217
NQO1	0.299940373
NMU	0.273555676
FXYD3	0.25456143
EPS8L3	0.41474945
GALNT5	0.277231214
MLPH	0.421239333
MUC13	0.309169647
FOXQ1	0.253755319
STYK1	0.282131522
KCNK1	0.26994608
CAMK2N1	0.251314463
BAIAP2L1	0.520170309
RAB25	0.403800697
C1orf116	0.373377954
B3GNT3	0.190901441
PKP3	0.392262068
CGN	0.319397146
USH1C	0.545542806
TUFT1	0.386078733
TNS4	0.380364074
ERBB3	0.287172659
CDS1	0.207649991
PPL	0.522150476
MYH14	0.488173612
RNF128	0.345620258
AP1M2	0.370938131
S100P	0.544548491
CEACAM5	0.47249613
CEACAM6	0.491787865
TMPRSS4	0.446745908
SERPINB5	0.465639467
MSLN	0.635477558
SDR16C5	0.456259817
AGR2	0.375691061
TSPAN1	0.697369035
NQO1	0.525998152
NMU	0.405283271
FXYD3	0.32558462
EPS8L3	0.47688495
GALNT5	0.276029682
MLPH	0.395078666
MUC13	0.406725792
FOXQ1	0.391905529
STYK1	0.414215342
KCNK1	0.416495096
CAMK2N1	0.30003978
BAIAP2L1	0.60523684
RAB25	0.443251753
PLS1	0.373377954
B3GNT3	0.233395082
PKP3	0.551897902
CGN	0.677511086
USH1C	0.510378804
TUFT1	0.445328126
TNS4	0.553162484
ERBB3	0.463353637
CDS1	0.251402158
PPL	0.563354479
MYH14	0.440846964
RNF128	0.524564264
AP1M2	0.469493948
S100P	0.190448433
CEACAM5	0.19502222
CEACAM6	0.202926672
TMPRSS4	0.250653581
SERPINB5	0.209224349
MSLN	0.308268607
SDR16C5	0.307096922
AGR2	0.215655056
TSPAN1	0.238478336
NQO1	0.257523955
NMU	0.115575315
FXYD3	0.182680702
EPS8L3	0.206149842
GALNT5	0.708616145
MLPH	0.171396252
MUC13	0.314584102
FOXQ1	0.244681424
STYK1	0.295640146
KCNK1	0.184954944
CAMK2N1	0.177428246
BAIAP2L1	0.203018999
RAB25	0.228381428
PLS1	0.190901441
C1orf116	0.233395082
PKP3	0.205078915
CGN	0.175385165
USH1C	0.178616555
TUFT1	0.1991789
TNS4	0.209274229
ERBB3	0.219616411
CDS1	0.402057773
PPL	0.235964181
MYH14	0.191573271
RNF128	0.375253944
AP1M2	0.247693125
S100P	0.428903426
CEACAM5	0.491851939
CEACAM6	0.499462676
TMPRSS4	0.371631399
SERPINB5	0.48613331
MSLN	0.609288789
SDR16C5	0.419756473
AGR2	0.483995982
TSPAN1	0.543528562
NQO1	0.388721211
NMU	0.326995315
FXYD3	0.228293482
EPS8L3	0.450238326
GALNT5	0.311791678
MLPH	0.349022853
MUC13	0.380051955
FOXQ1	0.404484942
STYK1	0.377510635
KCNK1	0.390850452
CAMK2N1	0.446448338
BAIAP2L1	0.635489801
RAB25	0.44590524
PLS1	0.392262068
C1orf116	0.551897902
B3GNT3	0.205078915
CGN	0.46216372
USH1C	0.52000497
TUFT1	0.479072355
TNS4	0.47476379
ERBB3	0.463570699
CDS1	0.196125978
PPL	0.622099835
MYH14	0.390173427
RNF128	0.425799188
AP1M2	0.459356378
S100P	0.408021409
CEACAM5	0.394600508
CEACAM6	0.451222945
TMPRSS4	0.339519136
SERPINB5	0.342709762
MSLN	0.513720075
SDR16C5	0.357023647
AGR2	0.35018075
TSPAN1	0.556853098
NQO1	0.347822321
NMU	0.34700193
FXYD3	0.221924656
EPS8L3	0.4694996
GALNT5	0.262176599
MLPH	0.304689771
MUC13	0.391315479
FOXQ1	0.2404917
STYK1	0.404464773
KCNK1	0.387039606
CAMK2N1	0.339816221
BAIAP2L1	0.503016986
RAB25	0.385401401
PLS1	0.319397146
C1orf116	0.677511086
B3GNT3	0.175385165
PKP3	0.46216372
USH1C	0.408224246
TUFT1	0.428684741
TNS4	0.46919052
ERBB3	0.433125836
CDS1	0.222115069
PPL	0.442836503
MYH14	0.442932849
RNF128	0.345621257
AP1M2	0.379787508
S100P	0.361565329
CEACAM5	0.382205823
CEACAM6	0.421542476
TMPRSS4	0.26825446
SERPINB5	0.453979907
MSLN	0.492596243
SDR16C5	0.355909074
AGR2	0.389910302
TSPAN1	0.492715727
NQO1	0.378070093
NMU	0.401196534
FXYD3	0.218752164
EPS8L3	0.46389349
GALNT5	0.257430871
MLPH	0.348706765
MUC13	0.401638868
FOXQ1	0.2968053
STYK1	0.356396562
KCNK1	0.363415305
CAMK2N1	0.326165447
BAIAP2L1	0.535477665
RAB25	0.44692089
PLS1	0.545542806
C1orf116	0.510378804
B3GNT3	0.178616555
PKP3	0.52000497
CGN	0.408224246
TUFT1	0.449241719
TNS4	0.469913625
ERBB3	0.417970126
CDS1	0.187393283
PPL	0.485600263
MYH14	0.521178785
RNF128	0.369816554
AP1M2	0.429463907
S100P	0.41143101
CEACAM5	0.372089469
CEACAM6	0.46535854
TMPRSS4	0.294865391
SERPINB5	0.580958334
MSLN	0.581585042
SDR16C5	0.330728991
AGR2	0.533047177
TSPAN1	0.501849153
NQO1	0.413763749
NMU	0.479801654
FXYD3	0.204799979
EPS8L3	0.546748681
GALNT5	0.289447764
MLPH	0.31608199
MUC13	0.445718605
FOXQ1	0.323023657
STYK1	0.370376072
KCNK1	0.300258976
CAMK2N1	0.340348489
BAIAP2L1	0.419736433
RAB25	0.441424532
PLS1	0.386078733
C1orf116	0.445328126
B3GNT3	0.1991789
PKP3	0.479072355
CGN	0.428684741
USH1C	0.449241719
TNS4	0.404244126
ERBB3	0.454660891
CDS1	0.274717639
PPL	0.490624621
MYH14	0.377953682
RNF128	0.331366965
AP1M2	0.423807035
S100P	0.370438827
CEACAM5	0.3984125
CEACAM6	0.421904743
TMPRSS4	0.313884429
SERPINB5	0.408389982
MSLN	0.384354346
SDR16C5	0.347620099
AGR2	0.381812685
TSPAN1	0.483937519
NQO1	0.393398931
NMU	0.264444347
FXYD3	0.188144826
EPS8L3	0.402670399
GALNT5	0.283782019
MLPH	0.470717913
MUC13	0.33752148
FOXQ1	0.28444321
STYK1	0.315629259
KCNK1	0.293680434
CAMK2N1	0.289742522
BAIAP2L1	0.486334909
RAB25	0.411147598
PLS1	0.380364074
C1orf116	0.553162484
B3GNT3	0.209274229
PKP3	0.47476379
CGN	0.46919052
USH1C	0.469913625
TUFT1	0.404244126
ERBB3	0.304356432
CDS1	0.210028568
PPL	0.499101533
MYH14	0.379395975
RNF128	0.438872025
AP1M2	0.503950045
S100P	0.36453052
CEACAM5	0.514923202
CEACAM6	0.61707535
TMPRSS4	0.358340627
SERPINB5	0.435532285
MSLN	0.598432948
SDR16C5	0.373370518
AGR2	0.471789256
TSPAN1	0.526943364
NQO1	0.373837109
NMU	0.390450079
FXYD3	0.275610966
EPS8L3	0.48728556
GALNT5	0.268143445
MLPH	0.255815154
MUC13	0.582946755
FOXQ1	0.254116435
STYK1	0.545114048
KCNK1	0.401983284
CAMK2N1	0.415097574
BAIAP2L1	0.432179723
RAB25	0.479604796
PLS1	0.287172659
C1orf116	0.463353637
B3GNT3	0.219616411
PKP3	0.463570699
CGN	0.433125836
USH1C	0.417970126
TUFT1	0.454660891
TNS4	0.304356432
CDS1	0.252310108
PPL	0.415683308
MYH14	0.367647268
RNF128	0.329462928
AP1M2	0.376100471
S100P	0.189578475
CEACAM5	0.202305977
CEACAM6	0.265887613
TMPRSS4	0.261928097
SERPINB5	0.224246964
MSLN	0.240622965
SDR16C5	0.297451116
AGR2	0.270255396
TSPAN1	0.24534657
NQO1	0.273106499
NMU	0.176143908
FXYD3	0.176793529
EPS8L3	0.264718143
GALNT5	0.342238707
MLPH	0.161128378
MUC13	0.250980195
FOXQ1	0.235633636
STYK1	0.344618322
KCNK1	0.198775856
CAMK2N1	0.17989121
BAIAP2L1	0.226378045
RAB25	0.271915392
PLS1	0.207649991
C1orf116	0.251402158
B3GNT3	0.402057773
PKP3	0.196125978
CGN	0.222115069
USH1C	0.187393283
TUFT1	0.274717639
TNS4	0.210028568
ERBB3	0.252310108
PPL	0.257394817
MYH14	0.212266072
RNF128	0.304184236
AP1M2	0.246991586
S100P	0.491573694
CEACAM5	0.413371447
CEACAM6	0.420520142
TMPRSS4	0.404434205
SERPINB5	0.439090691
MSLN	0.526838903
SDR16C5	0.381295119
AGR2	0.403774929
TSPAN1	0.55570481
NQO1	0.426755959
NMU	0.307021863
FXYD3	0.247581761
EPS8L3	0.415991035
GALNT5	0.299908639
MLPH	0.343452527
MUC13	0.387926311
FOXQ1	0.393132778
STYK1	0.329425778
KCNK1	0.35271987
CAMK2N1	0.284545647
BAIAP2L1	0.586650929
RAB25	0.439077233
PLS1	0.522150476
C1orf116	0.563354479
B3GNT3	0.235964181
PKP3	0.622099835
CGN	0.442836503
USH1C	0.485600263
TUFT1	0.490624621
TNS4	0.499101533
ERBB3	0.415683308
CDS1	0.257394817
MYH14	0.444364788
RNF128	0.348014411
AP1M2	0.48664373
S100P	0.34711557
CEACAM5	0.339356383
CEACAM6	0.350776052
TMPRSS4	0.247436715
SERPINB5	0.360604771
MSLN	0.472624282
SDR16C5	0.325014627
AGR2	0.340979414
TSPAN1	0.537111994
NQO1	0.34853587
NMU	0.329935708
FXYD3	0.216865292
EPS8L3	0.359975924
GALNT5	0.247067059
MLPH	0.326334308
MUC13	0.376119902
FOXQ1	0.255913128
STYK1	0.343238264
KCNK1	0.317500105
CAMK2N1	0.266294015
BAIAP2L1	0.468609234
RAB25	0.490675211
PLS1	0.488173612
C1orf116	0.440846964
B3GNT3	0.191573271
PKP3	0.390173427
CGN	0.442932849
USH1C	0.521178785
TUFT1	0.377953682
TNS4	0.379395975
ERBB3	0.367647268
CDS1	0.212266072
PPL	0.444364788
RNF128	0.30973908
AP1M2	0.417325599
S100P	0.34167734
CEACAM5	0.293712338
CEACAM6	0.344812753
TMPRSS4	0.467152238
SERPINB5	0.409021406
MSLN	0.63243202
SDR16C5	0.454684807
AGR2	0.425979287
TSPAN1	0.546819104
NQO1	0.366728996
NMU	0.275286753
FXYD3	0.169091905
EPS8L3	0.349983237
GALNT5	0.497115225
MLPH	0.389492436
MUC13	0.480332885
FOXQ1	0.303116549
STYK1	0.430389652
KCNK1	0.350238129
CAMK2N1	0.343173077
BAIAP2L1	0.352663157
RAB25	0.387537906
PLS1	0.345620258
C1orf116	0.524564264
B3GNT3	0.375253944
PKP3	0.425799188
CGN	0.345621257
USH1C	0.369816554
TUFT1	0.331366965
TNS4	0.438872025
ERBB3	0.329462928
CDS1	0.304184236
PPL	0.348014411
MYH14	0.30973908
AP1M2	0.460761185
S100P	0.49610304
CEACAM5	0.357714026
CEACAM6	0.459842416
TMPRSS4	0.461951383
SERPINB5	0.431582415
MSLN	0.382426759
SDR16C5	0.41600333
AGR2	0.465587187
TSPAN1	0.505634923
NQO1	0.439210015
NMU	0.2880648
FXYD3	0.262035551
EPS8L3	0.422233005
GALNT5	0.347544969
MLPH	0.600860801
MUC13	0.386407589
FOXQ1	0.310014637
STYK1	0.365501905
KCNK1	0.442179271
CAMK2N1	0.29125135
BAIAP2L1	0.480849191
RAB25	0.597353156
PLS1	0.370938131
C1orf116	0.469493948
B3GNT3	0.247693125
PKP3	0.459356378
CGN	0.379787508
USH1C	0.429463907
TUFT1	0.423807035
TNS4	0.503950045
ERBB3	0.376100471
CDS1	0.246991586
PPL	0.48664373
MYH14	0.417325599
RNF128	0.460761185
